# Supplementary material for: Regional Variations in the Prevalence of Risk Factors and Non-Communicable Diseases in Papua New Guinea: A Scoping Review
Source: Int J Environ Res Public Health. 2025 Jan 14;22(1):102. doi: 10.3390/ijerph22010102 (PMC11765442; doi:10.3390/ijerph22010102)
Supplement: Supplementary file 1 [file ijerph-22-00102-s001.zip]

Archive with 1 entries (1 files):
- ijerph-3400411-supplementary.pdf
